# Supplementary material for: Halogenation and Dehalogenation Potential of Microorganisms in Yangtze River Waters
Source: Microorganisms. 2025 Sep 12;13(9):2133. doi: 10.3390/microorganisms13092133 (PMC12472701; doi:10.3390/microorganisms13092133)
Supplement: Supplementary file 1 [file microorganisms-13-02133-s001.zip]

Archive with 1 entries (1 files):
- Table S1 63 halogenation or dehalogenation MAGs.xlsx
