# Supplementary material for: Halogenation and Dehalogenation Potential of Microorganisms in Yangtze River Waters
Source: Microorganisms. 2025 Sep 12;13(9):2133. doi: 10.3390/microorganisms13092133 (PMC12472701; doi:10.3390/microorganisms13092133)
Supplement: Supplementary file 1 [file microorganisms-13-02133-s001.zip › Table S1 63 halogenation or dehalogenation MAGs.xlsx]

## Sheet: Sheet1
Table S1: Genome quality and taxonomy of the 63 MAGs containing halogenate or dehalogenase.
MAGs	Phylum	Class	Order	Family	Genus	Species	Completeness(%)	Contamination(%)	N50	CDS no.	GC%	Estimated genome size(Mbp)	Contig no.	S-2-haloacid dehalogenase	Haloacetate dehalogenase	Haloalkane dehalogenase	Reductive dehalogenase	Non-heme chloroperoxidase	Tryptophan 7-halogenase
WF1_1	p__Pseudomonadota	c__Alphaproteobacteria	o__Rhodobacterales	f__Rhodobacteraceae	g__Yoonia	s__Yoonia sp018402175	94.02	0.15	21557	2515	66.6	2.47037	357	1	1	0	0	0	0
WF1_17	p__Pseudomonadota	c__Alphaproteobacteria	o__Pelagibacterales	f__Rhodobacteraceae	g__IMCC9063	s__IMCC9063 sp008638225	73.04	1.19	7360	950	60.5	0.807354	323	1	0	0	0	0	0
WF1_24	p__Pseudomonadota	c__Alphaproteobacteria	o__Rhodobacterales	f__Rhodobacteraceae	g__Paracoccus	s__Paracoccus sphaerophysae	98.69	1.29	116823	3033	66.4	3.0742	366	0	0	0	0	1	0
WF1_28	p__Pseudomonadota	c__Alphaproteobacteria	o__Rhizobiales	f__Rhodobacteraceae	g__Agrobacterium	s__Agrobacterium pusense	99.81	1.04	476054	5070	65.3	5.2599	357	1	1	0	0	1	0
WF1_3	p__Pseudomonadota	c__Alphaproteobacteria	o__Sphingomonadales	f__Microbacteriaceae	g__Sphingomicrobium	s__	98.67	0	581238	2515	65.7	2.50075	384	0	0	0	0	1	1
WF1_35	p__Bacillota	c__Bacilli	o__Exiguobacterales	f__Exiguobacteraceae	g__Exiguobacterium	s__Exiguobacterium chiriqhucha	96.69	0	17915	3368	65.9	3.0179	334	1	0	0	0	1	0
WF1_4	p__Pseudomonadota	c__Alphaproteobacteria	o__Rhizobiales	f__Nanopelagicaceae	g__Bosea	s__	67.64	4.56	5061	4702	66.2	4.20193	331	1	1	0	0	1	1
WF1_43	p__Pseudomonadota	c__Alphaproteobacteria	o__Sphingomonadales	f__Sphingomonadaceae	g__Qipengyuania	s__Qipengyuania pacifica	97.21	2.56	28121	3399	65	3.34165	383	0	0	0	0	0	1
WF1_45	p__Pseudomonadota	c__Alphaproteobacteria	o__Sphingomonadales	f__Sphingomonadaceae	g__34-65-8	s__	98.3	0.77	121146	2595	65.9	2.66391	388	0	0	0	0	1	1
WF1_46	p__Pseudomonadota	c__Alphaproteobacteria	o__Sphingomonadales	f__Sphingomonadaceae	g__Sphingomonas	s__	99.26	0.86	388424	3088	66.3	3.1496	382	0	0	0	0	1	1
WF1_49	p__Pseudomonadota	c__Gammaproteobacteria	o__Burkholderiales	f__Burkholderiaceae	g__UBA2463	s__	95.33	0.43	23957	1733	63.9	1.65444	366	1	0	0	1	0	0
WF1_50	p__Actinomycetota	c__Actinomycetes	o__Actinomycetales	f__Microbacteriaceae	g__Microbacterium	s__Microbacterium sp022346945	92.7	2.41	36183	2958	68.2	3.05096	378	0	0	0	0	1	0
WF1_70	p__Pseudomonadota	c__Alphaproteobacteria	o__Rhodobacterales	f__Rhodobacteraceae	g__Paracoccus	s__Paracoccus sanguinis	64.23	0	12234	3672	66.8	3.44199	345	0	1	0	0	1	0
WF1_89	p__Pseudomonadota	c__Alphaproteobacteria	o__Rhizobiales	f__Beijerinckiaceae	g__Methylobacterium	s__Methylobacterium hispanicum	97.67	2.04	35598	5494	66.2	5.53175	371	1	1	0	0	1	0
WF13_120	p__Pseudomonadota	c__Gammaproteobacteria	o__Burkholderiales	f__Methylophilaceae	g__SYIM01	s__SYIM01 sp023253905	77.01	2.45	4242	3888	65.4	3.43114	327	1	1	0	1	0	0
WF13_29	p__Pseudomonadota	c__Gammaproteobacteria	o__Burkholderiales	f__Methylophilaceae	g__SYFN01	s__	69.11	0.2	5561	1958	65.6	1.76377	332	1	1	0	0	0	0
WF13_32	p__Pseudomonadota	c__Gammaproteobacteria	o__Burkholderiales	f__Methylophilaceae	g__Rhodoferax_C	s__Rhodoferax_C sp002390825	54.66	1.72	6814	2834	66.9	2.59035	331	0	1	0	0	0	0
WF13_51	p__Pseudomonadota	c__Gammaproteobacteria	o__Burkholderiales	f__Methylophilaceae	g__SYFN01	s__SYFN01 sp945866125	94.05	2.78	15638	3229	66.3	3.15328	367	1	1	0	0	0	0
WF13_80	p__Actinomycetota	c__Actinomycetes	o__S36-B12	f__Methylophilaceae	g__UBA5976	s__UBA5976 sp023257525	67.7	1.58	9391	1315	65.5	1.21485	355	1	0	0	0	0	0
WF21_35	p__Bacteroidota	c__Bacteroidia	o__Chitinophagales	f__Methylophilaceae	g__Sediminibacterium	s__Sediminibacterium sp005800655	80.66	0.16	18737	2057	63.1	2.23972	401	1	0	0	0	0	0
WF21_40	p__Pseudomonadota	c__Gammaproteobacteria	o__Burkholderiales	f__Methylophilaceae	g__Limnohabitans	s__Limnohabitans sp945870575	64.77	2.59	2722	2270	64.8	1.72911	302	1	1	1	0	0	0
WF21_43	p__Pseudomonadota	c__Gammaproteobacteria	o__Enterobacterales	f__Methylophilaceae	g__Pararheinheimera	s__Pararheinheimera tangshanensis	86.54	2.27	4242	3720	66.2	3.30648	340	0	0	0	0	0	1
WF21_54	p__Actinomycetota	c__Acidimicrobiia	o__Acidimicrobiales	f__Methylophilaceae	g__UBA2093	s__	86.52	3.61	6017	1965	64	1.71512	344	0	0	1	0	0	0
WF21_55	p__Pseudomonadota	c__Alphaproteobacteria	o__SHVZ01	f__Methylophilaceae	g__SHVZ01	s__	93.64	1.78	15693	4477	65.1	4.31641	360	1	1	0	0	0	0
WF21_7	p__Pseudomonadota	c__Gammaproteobacteria	o__Burkholderiales	f__Burkholderiaceae	g__Limnohabitans	s__Limnohabitans sp009923505	93.92	0.23	29780	2905	64.4	2.92057	363	1	1	1	0	0	0
WF21_80	p__Pseudomonadota	c__Gammaproteobacteria	o__Burkholderiales	f__Burkholderiaceae	g__SYFN01	s__SYFN01 sp021298975	93.32	3.11	14997	2960	65.3	2.90492	367	1	1	0	0	0	0
WF21_85	p__Pseudomonadota	c__Gammaproteobacteria	o__Burkholderiales	f__Methylophilaceae	g__UBA954	s__UBA954 sp002293155	97.51	0.03	47459	1830	64.6	1.79548	364	1	1	0	0	0	0
WF21_90	p__Actinomycetota	c__Acidimicrobiia	o__Acidimicrobiales	f__Ilumatobacteraceae	g__F1-60-MAGs027	s__F1-60-MAGs027 sp005793785	73.31	2.99	36606	1558	65.1	1.5343	367	0	0	1	0	0	0
WF21_91	p__Pseudomonadota	c__Gammaproteobacteria	o__Burkholderiales	f__Methylophilaceae	g__Limnohabitans_A	s__Limnohabitans_A sp003063665	87.68	1.4	8106	3070	65.8	2.8132	340	1	1	0	0	0	0
WF29_10	p__Pseudomonadota	c__Gammaproteobacteria	o__Burkholderiales	f__Burkholderiaceae	g__Polynucleobacter	s__Polynucleobacter sp009928245	81.51	0	21933	1626	63.6	1.5488	360	1	0	0	0	0	0
WF29_15	p__Actinomycetota	c__Actinomycetes	o__Mycobacteriales	f__Mycobacteriaceae	g__Mycobacterium	s__Mycobacterium iranicum	88.58	1.65	12240	5502	66.4	5.28844	362	1	0	1	0	1	0
WF29_33	p__Pseudomonadota	c__Alphaproteobacteria	o__Sphingomonadales	f__Sphingomonadaceae	g__Blastomonas	s__Blastomonas ursincola	94.53	1.09	37281	3541	65.7	3.64002	382	0	0	1	0	1	0
WF29_45	p__Pseudomonadota	c__Gammaproteobacteria	o__Burkholderiales	f__Burkholderiaceae	g__Hylemonella	s__	92.39	0.49	15420	2773	64.3	2.64827	342	1	1	1	0	0	0
WF29_49	p__Pseudomonadota	c__Gammaproteobacteria	o__Burkholderiales	f__Burkholderiaceae	g__PHCI01	s__	95.4	1.29	24208	2633	65.8	2.58712	365	0	0	1	0	0	0
WF29_73	p__Pseudomonadota	c__Alphaproteobacteria	o__Sphingomonadales	f__Sphingomonadaceae	g__Sphingopyxis	s__	94.8	4.52	14455	3636	66.3	3.64256	379	0	0	1	0	0	1
WF37_17	p__Actinomycetota	c__Actinomycetes	o__S36-B12	f__S36-B12	g__Mxb001	s__Mxb001 sp903848435	80.08	2.37	6168	3018	65.8	2.59665	345	0	1	0	0	0	0
WF37_23	p__Actinomycetota	c__Acidimicrobiia	o__Acidimicrobiales	f__Ilumatobacteraceae	g__F1-60-MAGs027	s__F1-60-MAGs027 sp005793215	85.12	0.85	13840	1602	65.5	1.53036	367	0	0	1	0	0	0
WF37_26	p__Bdellovibrionota	c__UBA1018	o__CAIPTA01	f__CAIPTA01	g__JAKFYM01	s__	94.2	0	697546	4051	64.1	4.25435	380	1	0	0	0	0	0
WF7_30	p__Pseudomonadota	c__Gammaproteobacteria	o__Enterobacterales	f__Nitrosopumilaceae	g__Pararheinheimera	s__	93.16	2.25	22558	3276	67.2	3.5868	396	0	0	0	0	0	1
WF7_70	p__Actinomycetota	c__Actinomycetes	o__Propionibacteriales	f__Nitrosopumilaceae	g__Nocardioides	s__	89.31	1.47	13385	3617	65.5	3.64169	374	0	0	1	0	0	0
WF7_73	p__Pseudomonadota	c__Alphaproteobacteria	o__Sphingomonadales	f__Nitrosopumilaceae	g__Sphingorhabdus_B	s__Sphingorhabdus_B sp002299895	53.45	0	2294	2618	65.8	1.95919	297	0	0	0	0	0	1
WF7_75	p__Pseudomonadota	c__Gammaproteobacteria	o__Burkholderiales	f__Nitrosopumilaceae	g__Hylemonella	s__	70.02	3.51	7345	2298	66.2	2.05145	332	1	0	1	0	0	0
WP1_34	p__Actinomycetota	c__Actinomycetes	o__Mycobacteriales	f__Mycobacteriaceae	g__Mycobacterium	s__	89.22	1.54	9058	3101	65.6	2.93112	366	0	0	1	0	0	0
WP13_21	p__Actinomycetota	c__Acidimicrobiia	o__Acidimicrobiales	f__Flavobacteriaceae	g__BACL27	s__BACL27 sp014190055	82.91	2.14	7421	1557	64.9	1.38965	334	0	0	1	0	0	0
WP13_80	p__Bacteroidota	c__Bacteroidia	o__Flavobacteriales	f__Flavobacteriaceae	g__Chryseobacterium	s__	50.26	3.84	1670	2503	62.8	1.89412	289	0	0	0	0	1	0
WP21_102	p__Pseudomonadota	c__Gammaproteobacteria	o__Burkholderiales	f__Burkholderiaceae	g__Limnohabitans	s__Limnohabitans sp005789825	94.46	0.31	19479	2354	65.2	2.30077	362	1	0	1	0	0	0
WP21_19	p__Pseudomonadota	c__Gammaproteobacteria	o__Burkholderiales	f__Burkholderiaceae	g__SYFN01	s__	81.17	0.93	6241	2473	65.4	2.20852	327	1	1	0	0	0	0
WP21_49	p__Actinomycetota	c__Acidimicrobiia	o__Acidimicrobiales	f__Ilumatobacteraceae	g__BACL27	s__	72.63	0.85	7450	1681	64.9	1.52383	339	0	0	1	0	0	0
WP21_6	p__Pseudomonadota	c__Gammaproteobacteria	o__Burkholderiales	f__Ilumatobacteraceae	g__UBA3064	s__UBA3064 sp005787245	95.61	0	24341	2723	63.9	2.80457	381	1	1	1	0	0	1
WP21_8	p__Pseudomonadota	c__Gammaproteobacteria	o__Burkholderiales	f__Burkholderiaceae	g__Polynucleobacter	s__Polynucleobacter sp002359975	87.58	2.4	17062	1919	63.4	1.78909	351	1	0	0	0	0	0
WP29_7	p__Actinomycetota	c__Acidimicrobiia	o__IMCC26256	f__IMCC26256	g__IMCC26256	s__IMCC26256 sp023262065	97.53	1.28	21445	2408	65.8	2.33502	370	0	0	1	0	1	0
WP37_1	p__Actinomycetota	c__Acidimicrobiia	o__UBA5794	f__ZC4RG35	g__	s__	93.92	3.42	23637	2913	63.8	2.87154	365	0	0	1	0	0	0
WP37_24	p__Chloroflexota	c__Limnocylindria	o__Limnocylindrales	f__Nanopelagicaceae	g__BPIH01	s__	57.11	0	4339	1904	65.2	1.72652	358	1	0	0	0	0	0
WP37_3	p__Pseudomonadota	c__Alphaproteobacteria	o__Pelagibacterales	f__Pelagibacteraceae	g__Fonsibacter	s__Fonsibacter ubiquis	96.39	0	26829	1021	59.6	0.935761	343	0	1	0	0	0	0
WP37_33	p__Actinomycetota	c__Thermoleophilia	o__Gaiellales	f__Gaiellaceae	g__GMQP-bins7	s__	90.57	3.02	19604	2619	64.2	2.48596	364	1	0	1	0	0	0
WP37_6	p__Pseudomonadota	c__Gammaproteobacteria	o__Burkholderiales	f__Nanopelagicaceae	g__JAABQT01	s__	72.14	3.43	5470	3058	65.8	2.55795	331	1	1	0	1	0	0
WP7_15	p__Actinomycetota	c__Acidimicrobiia	o__Acidimicrobiales	f__Gaiellaceae	g__Casp-actino8	s__Casp-actino8 sp030833305	85	1.28	8649	2623	63.6	2.39722	347	0	0	1	0	0	0
WP7_22	p__Pseudomonadota	c__Gammaproteobacteria	o__Enterobacterales	f__Gaiellaceae	g__Pararheinheimera	s__	69.31	0	15871	3291	67	3.61387	389	0	0	0	0	0	1
WP7_25	p__Pseudomonadota	c__Gammaproteobacteria	o__Burkholderiales	f__Gaiellaceae	g__Limnohabitans_A	s__	63.28	0	9298	2029	65.4	1.93633	347	0	1	0	0	0	0
WP7_38	p__Actinomycetota	c__Actinomycetes	o__Actinomycetales	f__Gaiellaceae	g__Microbacterium	s__Microbacterium hydrocarbonoxydans	75.23	3.11	9645	3018	67.9	2.88793	352	0	0	0	0	1	0
WP7_42	p__Planctomycetota	c__Planctomycetia	o__Planctomycetales	f__Gaiellaceae	g__SXKJ01	s__	99.93	1.12	50067	5161	63.6	6.92853	472	0	0	1	0	0	0
WP7_66	p__Pseudomonadota	c__Gammaproteobacteria	o__Enterobacterales	f__Gaiellaceae	g__Pararheinheimera	s__	71.03	0	12981	3157	66.7	3.24637	384	0	0	0	0	0	1
WP7_85	p__Pseudomonadota	c__Alphaproteobacteria	o__Caulobacterales	f__Gaiellaceae	g__Brevundimonas	s__Brevundimonas sp001422455	99.14	1.3	228381	3300	66.7	3.29667	376	0	0	0	0	0	1
